# Supplementary material for: Prediction of the Glass Transition Temperature in Polyethylene Terephthalate/Polyethylene Vanillate (PET/PEV) Blends: A Molecular Dynamics Study
Source: Polymers (Basel). 2022 Jul 13;14(14):2858. doi: 10.3390/polym14142858 (PMC9317600; doi:10.3390/polym14142858)
Supplement: Supplementary file 1 [file polymers-14-02858-s001.zip]

Archive with 1 entries (1 files):
- polymers-1774915-supplementary.pdf
